# Supplementary material for: The Chameleon Strategy—A Recipe for Effective Ligand Screening for Viral Targets Based on Four Novel Structure–Binding Strength Indices
Source: Viruses. 2024 Jul 3;16(7):1073. doi: 10.3390/v16071073 (PMC11281727; doi:10.3390/v16071073)
Supplement: Supplementary file 1 [file viruses-16-01073-s001.zip]

Archive with 1 entries (1 files):
- viruses-3083273-supplementary.pdf
